# Supplementary material for: Conformational Analysis of 3-Indoleacetamide: Unveiling Structural Rigidity in the Tryptophan-Derived Bioactive Molecule Family
Source: Molecules. 2025 Oct 22;30(21):4156. doi: 10.3390/molecules30214156 (PMC12609830; doi:10.3390/molecules30214156)
Supplement: Supplementary file 1 [file molecules-30-04156-s001.zip]

Archive with 1 entries (1 files):
- molecules-3925663-supplementary.pdf
